# Supplementary material for: Measurement of phospholipid lateral diffusion at high pressure by in situ magic-angle spinning NMR spectroscopy
Source: Commun Chem. 2025 Feb 14;8:49. doi: 10.1038/s42004-025-01449-7 (PMC11828890; doi:10.1038/s42004-025-01449-7)
Supplement: Supplementary file 3 — Supplementary Data 1 [file 42004_2025_1449_MOESM3_ESM.zip]

Archive with 18 entries (15 files):
- Python_GUI/
- Python_GUI/Experimental_CODEX_Decays/
- Python_GUI/Experimental_CODEX_Decays/PE_3-1_1bar_int.xlsx
- Python_GUI/Experimental_CODEX_Decays/PE_3-1_280bar_int.xlsx
- Python_GUI/Experimental_CODEX_Decays/PE_7-1_1bar_int.xlsx
- Python_GUI/Experimental_CODEX_Decays/PE_7-1_280bar_int.xlsx
- Python_GUI/Experimental_CODEX_Decays/PG_3-1_1bar_int.xlsx
- Python_GUI/Experimental_CODEX_Decays/PG_3-1_280bar_int.xlsx
- Python_GUI/Experimental_CODEX_Decays/PG_7-1_1bar_int.xlsx
- Python_GUI/Experimental_CODEX_Decays/PG_7-1_280bar_int.xlsx
- Python_GUI/Experimental_SizeDistributions/
- Python_GUI/Experimental_SizeDistributions/PEPG_3-1_radiusdist_DLS.xlsx
- Python_GUI/Experimental_SizeDistributions/PEPG_7-1_radiusdist_DLS.xlsx
- Python_GUI/functions.py
- Python_GUI/main.py
- Python_GUI/README.md
- Python_GUI/requirements.txt
- Python_GUI/states.py
