# Supplementary material for: Measurement of phospholipid lateral diffusion at high pressure by in situ magic-angle spinning NMR spectroscopy
Source: Commun Chem. 2025 Feb 14;8:49. doi: 10.1038/s42004-025-01449-7 (PMC11828890; doi:10.1038/s42004-025-01449-7)
Supplement: Supplementary file 3 — Supplementary Data 1 [file 42004_2025_1449_MOESM3_ESM.zip › Python_GUI/Experimental_CODEX_Decays/PG_3-1_1bar_int.xlsx]

## Sheet: Sheet1
0.00025	1
0.0005	0.924193
0.00075	0.855912
0.001	0.769693
0.00125	0.738827
0.0015	0.686553
0.00175	0.615495
0.002	0.624224
0.00225	0.613315
0.0025	0.59865
0.00275	0.57933
0.003	0.6125
0.00325	0.554663
0.0035	0.550628
0.00375	0.513392
0.004	0.510118
0.00425	0.503189
0.0045	0.486848
0.00475	0.493056
0.005	0.465394
