# Supplementary material for: Measurement of phospholipid lateral diffusion at high pressure by in situ magic-angle spinning NMR spectroscopy
Source: Commun Chem. 2025 Feb 14;8:49. doi: 10.1038/s42004-025-01449-7 (PMC11828890; doi:10.1038/s42004-025-01449-7)
Supplement: Supplementary file 3 — Supplementary Data 1 [file 42004_2025_1449_MOESM3_ESM.zip › Python_GUI/Experimental_SizeDistributions/PEPG_3-1_radiusdist_DLS.xlsx]

## Sheet: Sheet1
25.763	0.0431006
32.6716	0.0643112
41.4328	0.026305
52.5434	0.00348766
66.6334	0
84.5018	0
107.162	0.0793197
135.898	0.0666227
172.34	0.0912342
218.555	0.14718
277.163	0.169532
351.487	0.111143
445.741	0.0906768
565.27	0.0680886
716.853	0.0289285
909.084	0.0099699
1152.86	0.000100634

## Sheet: Numberweightedvs. Lipidweighted
25.763	40.0131	0.400143	6674.97	0.0431006
32.6716	37.1243	0.371254	9959.86	0.0328639
41.4328	9.44195	0.0944224	4073.84	0.013899
52.5434	0.778413	0.00778437	540.133	0.00186877
66.6334	0	0	0	0
84.5018	0	0	0	0
107.162	4.2561	0.0425623	12284.2	0.042581
135.898	2.22284	0.0222291	10317.8	0.0373555
172.34	1.89277	0.0189283	14129.4	0.0531404
218.555	1.89862	0.0189868	22793.6	0.0905375
277.163	1.35986	0.013599	26255.4	0.11467
351.487	0.554337	0.00554354	17212.6	0.0849125
445.741	0.281218	0.00281226	14043.1	0.075705
565.27	0.131303	0.00131307	10544.9	0.0615024
716.853	0.0346879	0.000346889	4480.15	0.0278427
909.084	0.00743353	7.43375e-05	1544.03	0.0098705
1152.86	4.66556e-05	4.6657e-07	15.5851	0.000100624
	99.997	1	154870	0.68995
