# Supplementary material for: Measurement of phospholipid lateral diffusion at high pressure by in situ magic-angle spinning NMR spectroscopy
Source: Commun Chem. 2025 Feb 14;8:49. doi: 10.1038/s42004-025-01449-7 (PMC11828890; doi:10.1038/s42004-025-01449-7)
Supplement: Supplementary file 3 — Supplementary Data 1 [file 42004_2025_1449_MOESM3_ESM.zip › Python_GUI/Experimental_SizeDistributions/PEPG_7-1_radiusdist_DLS.xlsx]

## Sheet: Sheet1
20.2968	0.015138
25.7396	0.0234243
32.6419	0.0231832
41.3951	0.0206047
52.4956	0.0188281
66.5727	0.0203698
84.4248	0.034995
107.064	0.229665
135.774	0.0796022
172.183	0.0704545
218.356	0.0946518
276.91	0.103562
351.166	0.0729426
445.335	0.0696328
564.755	0.066563
716.2	0.0373076
908.255	0.0181038
1151.81	0.000971814

## Sheet: Numberweightedvs. Lipidweighted
20.2968	23.9333	0.239333	247798	0.015138
25.7396	23.0278	0.230278	383440	0.0234243
32.6419	14.1714	0.141714	379494	0.0231832
41.3951	7.83175	0.0783175	337285	0.0206047
52.4956	4.4499	0.044499	308203	0.0188281
66.5727	2.99354	0.0299354	333440	0.0203698
84.4248	3.19783	0.0319783	572844	0.034995
107.064	13.0496	0.130496	3.75946e+06	0.229665
135.774	2.81243	0.0281243	1.30303e+06	0.0796022
172.183	1.54781	0.0154781	1.15329e+06	0.0704545
218.356	1.29297	0.0129297	1.54939e+06	0.0946518
276.91	0.879654	0.00879654	1.69524e+06	0.103562
351.166	0.385253	0.00385253	1.19402e+06	0.0729426
445.335	0.228681	0.00228681	1.13984e+06	0.0696328
564.755	0.135926	0.00135926	1.08959e+06	0.066563
716.2	0.0473716	0.000473716	610699	0.0373076
908.255	0.0142937	0.000142937	296347	0.0181038
1151.81	0.000477102	4.77102e-06	15907.9	0.000971814
